# Supplementary material for: Butane Tetracarboxylic Acid Grafted on Polymeric Nanofibrous Aerogels for Highly Efficient Protein Absorption and Separation
Source: Polymers (Basel). 2024 May 2;16(9):1270. doi: 10.3390/polym16091270 (PMC11085302; doi:10.3390/polym16091270)
Supplement: Supplementary file 1 [file polymers-16-01270-s001.zip]

Archive with 1 entries (1 files):
- polymers-2927527-supplementary.pdf
